# Supplementary material for: A Review of In Situ Methods—Solid Phase Adsorption Toxin Tracking (SPATT) and Polar Organic Chemical Integrative Sampler (POCIS) for the Collection and Concentration of Marine Biotoxins and Pharmaceuticals in Environmental Waters
Source: Molecules. 2022 Nov 15;27(22):7898. doi: 10.3390/molecules27227898 (PMC9698218; doi:10.3390/molecules27227898)
Supplement: Supplementary file 1 [file molecules-27-07898-s001.zip]

Archive with 1 entries (1 files):
- molecules-1815524-supplementary.pdf
